# Supplementary material for: Nano-Chitosan/Eucalyptus Oil/Cellulose Acetate Nanofibers: Manufacturing, Antibacterial and Wound Healing Activities
Source: Membranes (Basel). 2023 Jun 15;13(6):604. doi: 10.3390/membranes13060604 (PMC10301581; doi:10.3390/membranes13060604)
Supplement: Supplementary file 1 [file membranes-13-00604-s001.zip]

Archive with 1 entries (1 files):
- membranes-2396976-supplementary.pdf
